# Supplementary material for: Performance of Fujifilm Dengue NS1 Antigen Rapid Diagnosis Kit Compared to Quantitative Real-Time Polymerase Chain Reaction
Source: Pathogens. 2024 Sep 23;13(9):818. doi: 10.3390/pathogens13090818 (PMC11434953; doi:10.3390/pathogens13090818)
Supplement: Supplementary file 1 [file pathogens-13-00818-s001.zip]

Archive with 3 entries (3 files):
- Supplementary Figure S1_pathogens.pdf
- Supplementary Table S1_Pathogens.pdf
- Supplementary Table S2_Pathogens.pdf
